# Supplementary material for: Silk Fibroin-Templated Copper Nanoclusters: Responsive Fluorescent Probes Exhibiting 2,4-Dichlorophenoxyacetic Acid-Enhanced Emission and p-Nitrophenol-Induced Quenching
Source: Sensors (Basel). 2026 Jan 24;26(3):784. doi: 10.3390/s26030784 (PMC12899482; doi:10.3390/s26030784)
Supplement: Supplementary file 1 [file sensors-26-00784-s001.zip]

Archive with 1 entries (1 files):
- sensors-4042407-supplementary.pdf
